# Supplementary material for: Intraoperative Hemoadsorption in Heart Transplant Surgery: A 5-Year Experience
Source: J Cardiovasc Dev Dis. 2025 Mar 28;12(4):119. doi: 10.3390/jcdd12040119 (PMC12028209; doi:10.3390/jcdd12040119)
Supplement: Supplementary file 1 [file jcdd-12-00119-s001.zip]

Archive with 1 entries (1 files):
- jcdd-3373856-supplementary.pdf
